# Supplementary material for: Hepatoprotective Effects of Four Brazilian Savanna Species on Acetaminophen-Induced Hepatotoxicity in HepG2 Cells
Source: Plants (Basel). 2023 Sep 26;12(19):3393. doi: 10.3390/plants12193393 (PMC10574628; doi:10.3390/plants12193393)
Supplement: Supplementary file 1 [file plants-12-03393-s001.zip]

Archive with 1 entries (1 files):
- plants-2592567-supplementary.pdf
